# Supplementary material for: Quality of Online Patient Information on Surgical Management of Hidradenitis Suppurativa: A Comprehensive Assessment Using the mEQIP Tool
Source: J Clin Med. 2025 Nov 11;14(22):7990. doi: 10.3390/jcm14227990 (PMC12653717; doi:10.3390/jcm14227990)
Supplement: Supplementary file 1 [file jcm-14-07990-s001.zip]

Archive with 1 entries (1 files):
- jcm-3957445-supplementary.pdf
